# Supplementary material for: Preliminary Evidence for Autoimmune Regulator Occupancy at Promoter Regions of Known Autoantigens in Human Peripheral Lymphocytes Obtained by Chromatin Immunoprecipitation Assay
Source: Int J Mol Sci. 2026 Jun 26;27(13):5807. doi: 10.3390/ijms27135807 (PMC13360696; doi:10.3390/ijms27135807)
Supplement: Supplementary file 1 [file ijms-27-05807-s001.zip]

Archive with 4 entries (4 files):
- Supplementary Figure S1.pdf
- supplementary Figure S2.pdf
- Supplementary Figure S3.pdf
- Supplementary Table S1.pdf
